# Supplementary material for: Whole genome sequencing of methicillin-resistant Staphylococcus aureus clinical isolates from Terengganu, Malaysia, indicates the predominance of the EMRSA-15 (ST22-SCCmec IV) clone
Source: Sci Rep. 2024 Feb 12;14:3485. doi: 10.1038/s41598-024-54182-x (PMC10861583; doi:10.1038/s41598-024-54182-x)
Supplement: Supplementary file 1 — Supplementary Information. [file 41598_2024_54182_MOESM1_ESM.xlsx]

## Sheet: Suppl Table 1
Supplementary Table S1 The 18 Malaysian MRSA isolates from NCBI GenBank database included in this study.
Strain	Accession no.	Collection year	Geographic location	Isolation source	Host disease
KT/Y21	AOCQ00000000	2009	Terengganu	Blood	Septicemia
M080_2017	JALLIS000000000	2017	Kuala Lumpur	Blood	Urosepsis
M106_2017	JALLIT000000000	2017	Kuala Lumpur	Blood	Hospital-acquired pneumonia
M181_2017	JALLIU000000000	2017	Kuala Lumpur	Sputum	Community-acquired pneumonia
M191_2017	JALLIV000000000	2017	Kuala Lumpur	Sputum	Pneumonia
MRSA SAZ_10	SWED00000000	2012	Terengganu	Pus (wound)	Skin and soft tissue infection
MRSA_PR1	ANPO00000000	2009	Kuala Lumpur	Blood	Septicemia
PPUKM-261-2009	AMRB00000000	2009	Kuala Lumpur	Tracheal aspirate (ICU patient)	Not available
PPUKM-332-2009	AMRC00000000	2009	Kuala Lumpur	Tracheal aspirate (ICU patient)	Not available
PPUKM-377-2009	AMRD00000000	2009	Kuala Lumpur	Tracheal aspirate (ICU patient)	Not available
PPUKM-775-2009	AMRE00000000	2009	Kuala Lumpur	Tracheal aspirate (ICU patient)	Not available
SAZ_1	SDOB00000000	2012	Terengganu	Body fluid	Skin and soft tissue infection
SAZ_10	SDOC00000000	2012	Terengganu	Pus (wound)	Skin and soft tissue infection
SAZ_16	SDOD00000000	2013	Terengganu	Blood	Blood stream infection
SAZ_31	SDOE00000000	2013	Terengganu	Pus (wound)	Skin and soft tissue infection
ZS_Z30	RZHI00000000	2016	Terengganu	Nasal swab	Nasal carriage
ZS_Z37	RZHJ00000000	2016	Terengganu	Nasal swab	Nasal carriage
ZS_Z46	RZHK00000000	2016	Terengganu	Nasal swab	Nasal carriage

## Sheet: Suppl Table 2
Supplementary Table S2 The genome assembly qualities and statistics for the 88 MRSA isolates in this study.
Strain	Instrument	Mean coverage (x)	Total contigs	Largest contig	Genome length (bp)	GC content	N50	L50
SauR3	HiSeq	250	68	298484	2818741	32.63	98982	9
SauR7	HiSeq	250	85	497127	3055745	32.68	132245	6
SauR14L	BGISEQ-500	200	43	339658	2809762	32.68	211227	5
SauR23	HiSeq	250	124	286672	2840058	32.66	72669	12
SauR37	HiSeq	250	49	424095	2749177	32.71	178374	6
SauR42	HiSeq	250	49	339817	2808654	32.69	156200	6
SauR46	BGISEQ-500	200	46	310649	2851122	32.72	173679	6
SauR47	HiSeq	250	56	339658	2818718	32.68	156201	6
SauR49	HiSeq	250	49	339817	2808653	32.69	156200	6
SauR53	HiSeq	250	49	339817	2808621	32.69	156200	6
SauR54	MiSeq	32	69	205227	2736774	32.7	74461	13
SauR57	BGISEQ-500	200	45	309601	2816122	32.75	173790	6
SauR58	HiSeq	250	54	309995	2853193	32.73	130399	7
SauR60	BGISEQ-500	200	52	296329	2847567	32.72	150581	7
SauR63	BGISEQ-500	200	50	309996	2848391	32.72	156149	7
SauR65	HiSeq	250	97	274128	3090839	32.55	143745	8
SauR66	HiSeq	250	50	339817	2811733	32.69	156200	6
SauR68	HiSeq	250	39	424073	2794433	32.66	288682	4
SauR69	BGISEQ-500	200	45	309601	2816197	32.75	173790	6
SauR72	BGISEQ-500	200	40	339817	2777997	32.71	173790	6
SauR73	BGISEQ-500	200	47	309601	2815934	32.75	173790	6
SauR74	HiSeq	250	47	309915	2819981	32.75	156213	6
SauR76	HiSeq	250	84	535107	3013171	32.65	128678	7
SauR77	HiSeq	250	54	339817	2807999	32.69	146224	7
SauR78	BGISEQ-500	200	48	326152	2804147	32.69	156148	6
SauR81	HiSeq	250	50	339817	2811722	32.69	156200	6
SauR82	HiSeq	250	52	339817	2811966	32.69	146224	7
SauR83	HiSeq	250	41	339817	2778220	32.71	156211	6
SauR84	HiSeq	250	48	309915	2823814	32.74	156213	6
SauR85	HiSeq	250	48	309915	2823814	32.74	156213	6
SauR86	HiSeq	250	55	296883	2853692	32.72	146224	7
SauR88	HiSeq	250	42	339817	2781561	32.71	156213	6
SauR90	HiSeq	250	40	856582	2790707	32.63	322280	3
SauR91	HiSeq	250	51	339817	2811984	32.69	146224	7
SauR92	HiSeq	250	56	309756	2849142	32.72	156200	6
SauR93	HiSeq	250	53	309995	2853039	32.72	146224	7
SauR103	HiSeq	250	49	339817	2808507	32.69	156200	6
SauR105	HiSeq	250	54	309995	2852938	32.72	130400	8
SauR106	HiSeq	250	56	309756	2849758	32.72	156200	6
SauR118	HiSeq	250	50	339817	2811677	32.69	156200	6
SauR127	HiSeq	250	40	494754	2807830	32.65	172617	5
SauR133	BGISEQ-500	200	45	310711	2809579	32.68	173789	6
SauR134	MiSeq	72	36	490469	2791942	32.7	290052	4
SauR142	BGISEQ-500	200	46	326152	2807728	32.68	173790	6
SauR143	BGISEQ-500	200	46	561599	2763766	32.67	211192	4
SauR144	BGISEQ-500	200	48	310711	2851470	32.72	173789	6
SauR156	BGISEQ-500	200	63	537967	2828684	32.75	282932	4
SauR157	BGISEQ-500	200	41	309019	2772880	32.75	173790	6
SauR165	BGISEQ-500	200	46	339658	2807696	32.67	167001	6
SauR168	BGISEQ-500	200	36	605317	2801225	32.63	314514	3
SauR169	BGISEQ-500	200	56	581795	2781722	32.64	274947	4
SauR171	BGISEQ-500	200	39	307589	2772326	32.75	173790	6
SauR176	BGISEQ-500	200	47	296285	2820875	32.74	146224	7
SauR181	BGISEQ-500	200	46	339657	2823891	32.68	170338	6
SauR192	BGISEQ-500	200	49	326140	2806943	32.69	173790	6
SauR193	BGISEQ-500	200	38	333159	2791073	32.7	840649	3
SauR200	BGISEQ-500	200	45	339817	2806997	32.68	156147	6
SauR201	MiSeq	77	96	184763	2780055	32.74	57493	15
SauR203	BGISEQ-500	200	42	339817	2807569	32.69	211277	5
SauR204	BGISEQ-500	200	49	339817	2803657	32.69	156147	6
SauR206	BGISEQ-500	200	42	339817	2807431	32.69	211151	5
SauR207	BGISEQ-500	200	25	1184643	2805884	32.65	314515	2
SauR209	BGISEQ-500	200	43	723226	2839195	32.63	314454	3
SauR210	BGISEQ-500	200	50	309995	2814271	32.75	130400	8
SauR211	BGISEQ-500	200	47	307481	2812177	32.75	156149	6
SauR216	MiSeq	52	84	160033	2769655	32.74	65615	14
SauR221	BGISEQ-500	200	24	1184643	2802473	32.63	314515	2
SauR222	BGISEQ-500	200	47	310650	2852087	32.72	156200	6
SauR223	BGISEQ-500	200	34	973400	2799251	32.66	283231	3
SauR224	BGISEQ-500	200	49	309601	2814795	32.75	130400	7
SauR225	BGISEQ-500	200	48	435106	2763734	32.67	156137	5
SauR235	BGISEQ-500	200	48	310648	2847924	32.72	156147	6
SauR241	MiSeq	43	81	190859	2836050	32.75	94964	11
SauR248	BGISEQ-500	200	34	997984	2771139	32.74	609467	2
SauR253	BGISEQ-500	200	42	516399	2832435	32.71	292797	4
SauR255	BGISEQ-500	200	38	996186	2789777	32.71	319068	3
SauR256	MiSeq	59	111	145189	2735048	32.84	41259	21
SauR257	BGISEQ-500	200	37	516581	2833278	32.71	319049	4
SauR258	BGISEQ-500	200	35	582858	2805019	32.7	319051	4
SauR259	MiSeq	123	80	207487	2757833	32.77	59384	14
SauR260	MiSeq	51	63	291144	2851842	32.73	107919	9
SauR261	BGISEQ-500	200	46	973114	2818541	32.71	319109	3
SauR262	BGISEQ-500	200	34	440565	2825947	32.69	302167	4
SauR263	BGISEQ-500	200	49	296330	2850068	32.72	156149	7
SauR265	BGISEQ-500	200	45	309995	2814759	32.75	137832	8
SauR266	BGISEQ-500	200	42	339817	2773881	32.71	156150	6
SauR268	BGISEQ-500	200	46	339658	2809705	32.68	156148	6
SauR269	BGISEQ-500	200	173	286513	2867771	32.64	52242	14
